# Supplementary material for: Distrustful, Dissatisfied, and Conspiratorial: A Latent Profile Analysis of COVID-19 Vaccination Rejection
Source: Int J Environ Res Public Health. 2022 Aug 15;19(16):10096. doi: 10.3390/ijerph191610096 (PMC9408605; doi:10.3390/ijerph191610096)
Supplement: Supplementary file 1 [file ijerph-19-10096-s001.zip]

Archive with 1 entries (1 files):
- ijerph-1860064-supplementary-final.pdf
